# Supplementary material for: Real-World Treatments and Clinical Outcomes in Advanced NSCLC without Actionable Mutations after Introduction of Immunotherapy in Japan
Source: Cancers (Basel). 2022 Jun 9;14(12):2846. doi: 10.3390/cancers14122846 (PMC9220782; doi:10.3390/cancers14122846)
Supplement: Supplementary file 1 [file cancers-14-02846-s001.zip]

Archive with 1 entries (1 files):
- cancers-1743170-supplementary.pdf
